# Supplementary material for: High‐precision iRT prediction in the targeted analysis of data‐independent acquisition and its impact on identification and quantitation
Source: Proteomics. 2016 Jun 28;16(15-16):2246–56. doi: 10.1002/pmic.201500488 (PMC5094550; doi:10.1002/pmic.201500488)
Supplement: Supplementary file 1 — Supporting Information [file PMIC-16-2246-s001.xlsx]

## Sheet: default 12 windows 2h
window	start_mz	end_mz	Resolution
1	350	414	35k
2	413	460	35k
3	459	504	35k
4	503	547	35k
5	546	590	35k
6	589	635	35k
7	634	683	35k
8	682	736	35k
9	735	798	35k
10	797	874	35k
11	873	988	35k
12	987	1650	35k

## Sheet: 5 windows 2h
window	start_mz	end_mz	Resolution
1	400	502	35k
2	500	590	35k
3	588	687	35k
4	685	818	35k
5	816	1220	35k
for the stationary phases experiments

## Sheet: 8 windows 1h
window	start_mz	end_mz	center	width	Resolution
1	350	438	394	88	35k
2	437	504	470.5	67	35k
3	503	568	535.5	65	35k
4	567	635	601	68	35k
5	634	708	671	74	35k
6	707	798	752.5	91	35k
7	797	923	860	126	35k
8	922	1650	1286	728	35k

## Sheet: 16 windows 3h
window	start_mz	end_mz	center	width	Resolution
1	350	402	376	52	35k
2	401	438	419.5	37	35k
3	437	472	454.5	35	35k
4	471	504	487.5	33	35k
5	503	536	519.5	33	35k
6	535	568	551.5	33	35k
7	567	601	584	34	35k
8	600	635	617.5	35	35k
9	634	670	652	36	35k
10	669	708	688.5	39	35k
11	707	750	728.5	43	35k
12	749	798	773.5	49	35k
13	797	853	825	56	35k
14	852	923	887.5	71	35k
15	922	1030	976	108	35k
16	1029	1650	1339.5	621	35k

## Sheet: 20 windows 4h
window	start_mz	end_mz	Resolution
1	350	394	35k
2	393	424	35k
3	423	452	35k
4	451	478	35k
5	477	504	35k
6	503	529	35k
7	528	555	35k
8	554	581	35k
9	580	608	35k
10	607	635	35k
11	634	663	35k
12	662	693	35k
13	692	725	35k
14	724	759	35k
15	758	798	35k
16	797	841	35k
17	840	892	35k
18	891	959	35k
19	958	1062	35k
20	1061	1650	35k

## Sheet: 20 windows 8h
window	start_mz	end_mz	Resolution
1	350	394	70k
2	393	424	70k
3	423	452	70k
4	451	478	70k
5	477	504	70k
6	503	529	70k
7	528	555	70k
8	554	581	70k
9	580	608	70k
10	607	635	70k
11	634	663	70k
12	662	693	70k
13	692	725	70k
14	724	759	70k
15	758	798	70k
16	797	841	70k
17	840	892	70k
18	891	959	70k
19	958	1062	70k
20	1061	1650	70k
